# Supplementary material for: Lung Function Impairment, Associating Hyperinflation with Impaired Diffusion Capacity and Transfer Coefficient, Is a Risk Factor for Hip Osteoporosis in Patients with Chronic Obstructive Pulmonary Disease
Source: J Clin Med. 2023 Mar 20;12(6):2383. doi: 10.3390/jcm12062383 (PMC10059846; doi:10.3390/jcm12062383)
Supplement: Supplementary file 1 [file jcm-12-02383-s001.zip]

Archive with 1 entries (1 files):
- jcm-2224754-supplementary.pdf
